# Supplementary material for: Clinical Outcomes of 3D-Printed Bioresorbable Scaffolds for Bone Tissue Engineering—A Pilot Study on 126 Patients for Burrhole Covers in Subdural Hematoma
Source: Biomedicines. 2022 Oct 26;10(11):0. doi: 10.3390/biomedicines10112702 (PMC9687313; doi:10.3390/biomedicines10112702)
Supplement: Supplementary file 1 [file biomedicines-10-02702-s001.zip]

Archive with 1 entries (1 files):
- biomedicines-1939695-supplementary-final.pdf
